# Supplementary material for: A conserved bacterial protein induces pancreatic beta cell expansion during zebrafish development
Source: eLife. 2016 Dec 13;5:e20145. doi: 10.7554/eLife.20145 (PMC5154760; doi:10.7554/eLife.20145)
Supplement: Figure 6—source data 1. — Exact values of N, mean, median, SD, and SEM are reported in the source data file and are highlighted in yellow, magenta, blue, green, and cyan, respectively. DOI: http://dx.doi.org/10.7554/eLife.20145.020 [file elife-20145-fig6-data1.xlsx]

## Sheet: Sheet1
CV	GF	empty vector	E. gal. homolog	E. aero.homolog
20	32	40	35	29
24	33	47	38	48
28	43	21	66	40
34	41	30	51	30
36	21	17	45	50
46	22	37	51	41
29	22	27	32	34
49	20	40	43	35
34	20	32	37	50
45	33	15	37	39
38	30	37	53	32
29	36	32	40	59
44	15	36		54
47	27	34		52
45	23	30		37
49	21	32		30
54	34	34		35
50	45	32		38
57	41	11
20	28	50
35	43	40
42	31	33
	36
	16
	30
22	25	22	12	18		N
38.8636	29.72	32.1364	44	40.7222		mean
40	30	32.5	41.5	38.5		median
10.7628	8.86717	9.57325	9.72345	9.20873		SD
2.29463	1.77343	2.04102	2.80692	2.17052		SEM
0.0136	NA	0.9105	<0.001	0.0033		Tukey p value (against GF)
Unit being measured: beta cells per larvae
Statistical Test: One way ANOVA with post hoc means testing (Tukey)
ANOVA values
F	7.175
DF	4
p	4.37e-05
