# Supplementary material for: A conserved bacterial protein induces pancreatic beta cell expansion during zebrafish development
Source: eLife. 2016 Dec 13;5:e20145. doi: 10.7554/eLife.20145 (PMC5154760; doi:10.7554/eLife.20145)
Supplement: Supplementary file 1. — Relative abundance of protein species (spectral count) within the 60–80% ammonium sulfate fraction of the A. veroniiΔT2SSCFS. BefA is listed in bold and highlighted in green (uncharacterized protein). DOI: http://dx.doi.org/10.7554/eLife.20145.022 [file elife-20145-supp1.xlsx]

## Sheet: Sheet1
Spectral counts	Protein description
188	Peptide ABC transporter substrate-binding protein
125	Enolase
91	Elongation factor Ts
87	Uncharacterized protein
74	Dihydrolipoyl dehydrogenase
71	50S ribosomal protein L9
70	Phosphoenolpyruvate carboxykinase [ATP]
69	Glyceraldehyde-3-phosphate dehydrogenase
62	Membrane protein
54	Malate dehydrogenase
54	Azurin
49	Cytochrome C
44	Transaldolase
41	Triosephosphate isomerase
40	50S ribosomal protein L1
40	Fructose-bisphosphate aldolase
37	Putrescine-binding periplasmic protein
37	N utilization substance protein B homolog
33	Phosphoglycerate kinase
29	50S ribosomal protein L19
29	50S ribosomal protein L7/L12
23	C4-dicarboxylate ABC transporter substrate-binding protein
22	Sugar ABC transporter substrate-binding protein
21	LafB (Fragment)
21	Transporter
20	Uncharacterized protein
20	Universal stress protein
19	10 kDa chaperonin
19	Superoxide dismutase
18	2,3-bisphosphoglycerate-independent phosphoglycerate mutase
18	Uncharacterized protein
16	Transcriptional regulator
15	Chaperone protein DnaK
15	Probable thiol peroxidase
15	50S ribosomal protein L10
14	30S ribosomal protein S30
14	Thioredoxin
14	Uncharacterized protein
13	Serine protease
13	30S ribosomal protein S16
13	RNA polymerase-binding transcription factor DksA
13	Amino acid ABC transporter substrate-binding protein
12	50S ribosomal protein L24
12	Translation initiation factor IF-2
11	50S ribosomal protein L6
11	Arginine ABC transporter substrate-binding protein
11	D-ribose transporter subunit RbsB
11	Elongation factor P
11	RNA-binding protein
11	Glutamine--tRNA ligase
11	Chemotaxis protein CheY
10	Peptidase M16
10	50S ribosomal protein L22
10	UPF0234 protein
10	Succinyldiaminopimelate aminotransferase
10	Peptidyl-prolyl cis-trans isomerase
10	Transcriptional regulator
9	Fumarate hydratase
9	RNA chaperone/anti-terminator
9	Peptide ABC transporter substrate-binding protein
9	Methyl-galactoside ABC transporter substrate-binding protein
9	Methionine aminopeptidase
9	30S ribosomal protein S6
9	Ornithine carbamoyltransferase
9	Ribosome-recycling factor
8	Peptidyl-prolyl cis-trans isomerase
8	Uncharacterized protein
8	Uncharacterized protein
8	30S ribosomal protein S1
7	Anti-sigma D factor
7	Dihydrolipoamide succinyltransferase
7	Malonyl CoA-acyl carrier protein transacylase
7	Organic solvent ABC transporter substrate-binding protein
6	Phosphoribosylaminoimidazole-succinocarboxamide synthase
6	Acetate kinase
6	Uncharacterized protein
6	Cell wall assembly/cell proliferation coordinating protein
6	Elongation factor Tu (Fragment)
6	Iron ABC transporter substrate-binding protein
6	Deoxyribose-phosphate aldolase
6	Transcription elongation factor GreA
6	50S ribosomal protein L25
6	Tungsten ABC transporter substrate-binding protein
6	Cyclic diguanosine monophosphate-binding protein
6	Chaperone protein HtpG
6	RNA chaperone/anti-terminator
6	ABC transporter substrate-binding protein
6	Peptidase M54
5	Thiosulfate sulfurtransferase
5	Isocitrate lyase
5	Lon protease
5	3-hydroxydecanoyl-[acyl-carrier-protein] dehydratase
5	Glutamate--cysteine ligase
5	Amino acid ABC transporter substrate-binding protein
5	Phosphopentomutase
5	Peptidyl-prolyl cis-trans isomerase
5	Transcriptional regulator
4	DNA-directed RNA polymerase subunit alpha
4	Glutamate--tRNA ligase
4	Uncharacterized protein
4	30S ribosomal protein S2
4	Signal recognition particle receptor FtsY
4	2', 3'-cyclic nucleotide 2'-phosphodiesterase
4	Regulator of ribonuclease activity A
4	30S ribosomal protein S17
4	Exonuclease III
4	Uncharacterized protein
4	Acetylornithine aminotransferase
4	Endoribonuclease L-PSP
4	Cold-shock protein
4	Trigger factor
4	Glutamine--fructose-6-phosphate aminotransferase [isomerizing]
4	Methionine--tRNA ligase
4	Lysine--tRNA ligase
4	Uncharacterized protein
4	PTS glucose transporter subunit IIA
4	L-asparaginase
4	Anti-RNA polymerase sigma 70 factor
4	Elongation factor G
3	Uncharacterized protein
3	Phosphate-binding protein
3	Single-stranded DNA-binding protein
3	UDP-N-acetylglucosamine 1-carboxyvinyltransferase
3	Glutaredoxin
3	Preprotein translocase subunit Tim44
3	30S ribosomal protein S13
3	6,7-dimethyl-8-ribityllumazine synthase
3	Oxidoreductase
3	50S ribosomal protein L11
3	DNA-directed RNA polymerase subunit beta'
3	Translation initiation factor IF-1
3	Amino acid ABC transporter substrate-binding protein
3	Polyribonucleotide nucleotidyltransferase
3	Heme ABC transporter ATP-binding protein
2	Exodeoxyribonuclease V subunit gamma
2	Thiol:disulfide interchange protein
2	Uncharacterized protein
2	Peptidyl-tRNA hydrolase
2	Putative agmatine deiminase
2	Peptidoglycan-binding protein
2	Membrane protein
2	Outer membrane protein assembly factor BamC
2	Probable endonuclease 4
2	Uncharacterized protein
2	Glucosaminidase
2	ABC transporter substrate-binding protein
2	1-(5-phosphoribosyl)-5-[(5-phosphoribosylamino)methylideneamino] imidazole-4-carboxamide isomerase
2	PTS fructose transporter subunit IIC
2	Amidase
2	Molybdate ABC transporter substrate-binding protein
2	Membrane protein
2	Zn-dependent protease
2	Uncharacterized protein
2	Uncharacterized protein
2	Phosphoserine aminotransferase
2	Riboflavin synthase subunit alpha
2	Putrescine-binding periplasmic protein
2	Aldo/keto reductase
2	Uncharacterized protein
2	Chemotaxis protein CheW
2	Lipoprotein
2	Uncharacterized protein
2	Membrane protein
